# Supplementary material for: Performance of Copper as a Catalyst for Fenton-like Processes in Highly Saline Solutions
Source: Molecules. 2025 May 23;30(11):2298. doi: 10.3390/molecules30112298 (PMC12156137; doi:10.3390/molecules30112298)
Supplement: Supplementary file 1 [file molecules-30-02298-s001.zip]

Archive with 1 entries (1 files):
- molecules-3596879-supplementary.pdf
